# Supplementary material for: Mechanical Characterization and Structural Analysis of Latex-Containing and Latex-Free Intermaxillary Orthodontic Elastics
Source: Polymers (Basel). 2022 Oct 23;14(21):4488. doi: 10.3390/polym14214488 (PMC9654203; doi:10.3390/polym14214488)
Supplement: Supplementary file 1 [file polymers-14-04488-s001.zip]

Archive with 32 entries (30 files):
- Cyclic tests' and Stress relaxations' diagrams/
- Cyclic tests' and Stress relaxations' diagrams/01. Lion.tif
- Cyclic tests' and Stress relaxations' diagrams/02. Zebra.tif
- Cyclic tests' and Stress relaxations' diagrams/03. Red cat.tif
- Cyclic tests' and Stress relaxations' diagrams/04. Green cat.tif
- Cyclic tests' and Stress relaxations' diagrams/05. Panda.tif
- Cyclic tests' and Stress relaxations' diagrams/06. Gorilla.tif
- Cyclic tests' and Stress relaxations' diagrams/07. Tortoise.tif
- Cyclic tests' and Stress relaxations' diagrams/08. Parrot.tif
- Cyclic tests' and Stress relaxations' diagrams/09. Impala.tif
- Cyclic tests' and Stress relaxations' diagrams/10. Horse carriage.tif
- Cyclic tests' and Stress relaxations' diagrams/11. Train.tif
- Cyclic tests' and Stress relaxations' diagrams/12. Airplane.tif
- Cyclic tests' and Stress relaxations' diagrams/13. Space shuttle.tif
- Cyclic tests' and Stress relaxations' diagrams/14. Canoe.tif
- Measured values and Statistics.xlsx
- SEM/
- SEM/01 - Lion 100x.jpg
- SEM/02 - Zebra 100x.jpg
- SEM/03 - Red cat 100x.jpg
- SEM/04 - Green cat 100x.jpg
- SEM/05 - Panda 100x.jpg
- SEM/06 - Gorilla 1000x.jpg
- SEM/06 - Gorilla 100x.jpg
- SEM/07 - Tortoise 100x.jpg
- SEM/08 - Parrot 100x.jpg
- SEM/09 - Impala 100x.jpg
- SEM/10 - Horse carriage 100x.jpg
- SEM/11 - Train 100x.jpg
- SEM/12 - Airplane 100x.jpg
- SEM/13 - Space shuttle 100x.jpg
- SEM/14 - Canoe 100x.jpg
