# Supplementary material for: Mechanical Characterization and Structural Analysis of Latex-Containing and Latex-Free Intermaxillary Orthodontic Elastics
Source: Polymers (Basel). 2022 Oct 23;14(21):4488. doi: 10.3390/polym14214488 (PMC9654203; doi:10.3390/polym14214488)
Supplement: Supplementary file 1 [file polymers-14-04488-s001.zip › Measured values and Statistics.xlsx]

## Sheet: Cyclic fatigue individual value
1. Lion 40 mm	5 min											1. Lion 40 mm	1h											1. Lion 40 mm	3h											1. Lion 40 mm	6h											1. Lion 40 mm	12h
	Ligature	Right peak	Left peak	4 ligatures sum	Individual value	Mean	SD	Corr. individual value	Corr. mean	Corr. SD			Ligature	Right peak	Left peak	4 ligatures sum	Individual value	Mean	SD	Corr. individual value	Corr. mean	Corr. SD			Ligature	Right peak	Left peak	4 ligatures sum	Individual value	Mean	SD	Corr. individual value	Corr. mean	Corr. SD			Ligature	Right peak	Left peak	4 ligatures sum	Individual value	Mean	SD	Corr. individual value	Corr. mean	Corr. SD			Ligature
	1	1278	1277	1025	252.5	254.1	5.82452	252.222	253.82	5.8181			1	1175	1179	948	229	231.2	5.89067	232.764	235	5.98749			1	1154	1154	932	222	225.1	6.34823	227.602	230.78	6.50841			1	864	862	654	209	216.75	9.32291	207.554	215.25	9.25839			1
	2	1277	1271	1021	253			252.721					2	1179	1175	947	230			233.78					2	1154	1155	928	226.5			232.215					2	862	860	642	219			217.484					2
	3	1271	1265	1014	254			253.72					3	1175	1175	942	233			236.83					3	1155	1155	931	224			229.652					3	860	860	650	210			208.547					3
	4	1265	1264	1017	247.5			247.227					4	1175	1169	948	224			227.682					4	1155	1153	936	218			223.501					4	860	860	631	229			227.415					4
	5	1264	1259	998	263.5			263.21					5	1169	1179	934	240			243.945					5	1153	1151	917	235			240.93					5							0					5
	Mean (5 pc)	1269.1		Individual Sum	1270.5								Mean (5 pc)	1175		Individual Sum	1156								Mean (5 pc)	1153.9		Individual Sum	1125.5								Mean (5 pc)	861		Individual Sum	867								Mean (5 pc)
1. Lion 15 mm	5 min											1. Lion 15 mm	1h											1. Lion 15 mm	3h											1. Lion 15 mm	6h											1. Lion 15 mm	12h
	Ligature	Right peak	Left peak	4 ligatures sum	Individual value	Mean	SD	Corr. individual value	Corr. mean	Corr. SD			Ligature	Right peak	Left peak	4 ligatures sum	Individual value	Mean	SD	Corr. individual value	Corr. mean	Corr. SD			Ligature	Right peak	Left peak	4 ligatures sum	Individual value	Mean	SD	Corr. individual value	Corr. mean	Corr. SD			Ligature	Right peak	Left peak	4 ligatures sum	Individual value	Mean	SD	Corr. individual value	Corr. mean	Corr. SD			Ligature
	1	390	391	308	82.5	77.6	6.51345	82.0747	77.2	6.47987			1	340	343	273	68.5	66.6	5.68331	70.5982	68.64	5.85739			1	341	345	274	69	63.6	6.39727	74.5547	68.72	6.91226			1	233	231	175	57	59.75	6.98212	54.4958	57.125	6.67537			1
	2	391	385	305	83			82.5722					2	343	344	274	69.5			71.6288					2	345	344	275	69.5			75.095					2	231	229	161	69			65.9686					2
	3	385	383	313	71			70.634					3	344	343	282	61.5			63.3838					3	344	344	287	57			61.5887					3	229	226	175	52.5			50.1935					3
	4	383	385	314	70			69.6392					4	343	343	283	60			61.8378					4	344	343	287	56.5			61.0484					4	226	223	164	60.5			57.8421					4
	5	385	382	302	81.5			81.0799					5	343	346	271	73.5			75.7514					5	343	343	277	66			71.3132					5							0					5
	Mean (5 pc)	386		Individual Sum	388								Mean (5 pc)	343.2		Individual Sum	333								Mean (5 pc)	343.6		Individual Sum	318								Mean (5 pc)	228.5		Individual Sum	239								Mean (5 pc)
2. Zebra 40 mm	5 min											2. Zebra 40 mm	1h											2. Zebra 40 mm	3h											2. Zebra 40 mm	6h											2. Zebra 40 mm	12h
	Ligature	Right peak	Left peak	4 ligatures sum	Individual value	Mean	SD	Corr. individual value	Corr. mean	Corr. SD			Ligature	Right peak	Left peak	4 ligatures sum	Individual value	Mean	SD	Corr. individual value	Corr. mean	Corr. SD			Ligature	Right peak	Left peak	4 ligatures sum	Individual value	Mean	SD	Corr. individual value	Corr. mean	Corr. SD			Ligature	Right peak	Left peak	4 ligatures sum	Individual value	Mean	SD	Corr. individual value	Corr. mean	Corr. SD			Ligature
	1	1665	1656	1345	315.5	332.8	22.3372	313.073	330.24	22.1654			1	1548	1542	1249	296	306	26.0648	297.509	307.56	26.1977			1	1449	1448	1157	291.5	304.1	19.4242	277.198	289.18	18.4712			1	1391	1389	1103	287	296.3	17.1012	268.325	277.02	15.9884			1
	2	1656	1653	1296	358.5			355.742					2	1542	1538	1203	337			338.718					2	1448	1446	1121	326			310.006					2	1389	1383	1071	315			294.503					2
	3	1653	1648	1343	307.5			305.135					3	1538	1537	1251	286.5			287.961					3	1446	1446	1166	280			266.262					3	1383	1385	1110	274			256.171					3
	4	1648	1646	1317	330			327.462					4	1537	1533	1255	280			281.427					4	1446	1444	1143	302			287.183					4	1385	1383	1090	294			274.87					4
	5	1646	1641	1291	352.5			349.788					5	1533	1530	1201	330.5			332.185					5	1444	1442	1122	321			305.251					5	1383	1380	1070	311.5			291.231					5
	Mean (5 pc)	1651.2		Individual Sum	1664								Mean (5 pc)	1537.8		Individual Sum	1530								Mean (5 pc)	1445.9		Individual Sum	1520.5								Mean (5 pc)	1385.1		Individual Sum	1481.5								Mean (5 pc)
2. Zebra 15 mm	5 min											2. Zebra 15 mm	1h											2. Zebra 15 mm	3h											2. Zebra 15 mm	6h											2. Zebra 15 mm	12h
	Ligature	Right peak	Left peak	4 ligatures sum	Individual value	Mean	SD	Corr. individual value	Corr. mean	Corr. SD			Ligature	Right peak	Left peak	4 ligatures sum	Individual value	Mean	SD	Corr. individual value	Corr. mean	Corr. SD			Ligature	Right peak	Left peak	4 ligatures sum	Individual value	Mean	SD	Corr. individual value	Corr. mean	Corr. SD			Ligature	Right peak	Left peak	4 ligatures sum	Individual value	Mean	SD	Corr. individual value	Corr. mean	Corr. SD			Ligature
	1	572	569	455	115.5	115.8	7.79904	112.548	112.84	7.59968			1	498	498	396	102	102.8	6.78786	97.8327	98.6	6.51053			1	410	408	312	97	95.8	7.3024	82.7031	81.68	6.22609			1	359	357	268	90	90.2	5.97495	70.643	70.8	4.68987			1
	2	569	564	450	116.5			113.522					2	498	493	388	107.5			103.108					2	408	409	310	98.5			83.982					2	357	353	263	92			72.2129					2
	3	564	560	457	105			102.316					3	493	492	399	93.5			89.68					3	409	407	322	86			73.3244					3	353	351	269	83			65.1486					3
	4	560	562	446	115			112.06					4	492	490	391	100			95.9144					4	407	409	316	92			78.4401					4	351	353	265	87			68.2882					4
	5	562	560	434	127			123.754					5	490	486	377	111			106.465					5	409	408	303	105.5			89.9503					5	353	353	254	99			77.7073					5
	Mean (5 pc)	564.2		Individual Sum	579								Mean (5 pc)	493		Individual Sum	514								Mean (5 pc)	408.4		Individual Sum	479								Mean (5 pc)	354		Individual Sum	451								Mean (5 pc)
3. Red cat 40 mm	5 min											3. Red cat 40 mm	1h											3. Red cat 40 mm	3h											3. Red cat 40 mm	6h											3. Red cat 40 mm	12h
	Ligature	Right peak	Left peak	4 ligatures sum	Individual value	Mean	SD	Corr. individual value	Corr. mean	Corr. SD			Ligature	Right peak	Left peak	4 ligatures sum	Individual value	Mean	SD	Corr. individual value	Corr. mean	Corr. SD			Ligature	Right peak	Left peak	4 ligatures sum	Individual value	Mean	SD	Corr. individual value	Corr. mean	Corr. SD			Ligature	Right peak	Left peak	4 ligatures sum	Individual value	Mean	SD	Corr. individual value	Corr. mean	Corr. SD			Ligature
	1	950	947	759	189.5	182.9	30.1484	194.432	187.66	30.933			1	845	843	670	174	168.5	27.4613	173.256	167.78	27.344			1	766	761	594	169.5	162	27.0532	159.246	152.2	25.4166			1	742	739	534	206.5	164.2	33.8962	185.221	147.28	30.4033			1
	2	947	939	764	179			183.659					2	843	840	678	163.5			162.801					2	761	760	605	155.5			146.093					2	739	736	592	145.5			130.507					2
	3	939	936	722	215.5			221.108					3	840	837	640	198.5			197.652					3	760	762	571	190			178.506					3	736	735	551	184.5			165.488					3
	4	936	932	738	196			201.101					4	837	836	655	181.5			180.724					4	762	760	585	176			165.353					4	735	734	569	165.5			148.446					4
	5	932	925	794	134.5			138					5	836	832	709	125			124.466					5	760	758	640	119			111.801					5	734	734	615	119			106.738					5
	Mean (5 pc)	938.3		Individual Sum	914.5								Mean (5 pc)	838.9		Individual Sum	842.5								Mean (5 pc)	761		Individual Sum	810								Mean (5 pc)	736.4		Individual Sum	821								Mean (5 pc)
3. Red cat 15 mm	5 min											3. Red cat 15 mm	1h											3. Red cat 15 mm	3h											3. Red cat 15 mm	6h											3. Red cat 15 mm	12h
	Ligature	Right peak	Left peak	4 ligatures sum	Individual value	Mean	SD	Corr. individual value	Corr. mean	Corr. SD			Ligature	Right peak	Left peak	4 ligatures sum	Individual value	Mean	SD	Corr. individual value	Corr. mean	Corr. SD			Ligature	Right peak	Left peak	4 ligatures sum	Individual value	Mean	SD	Corr. individual value	Corr. mean	Corr. SD			Ligature	Right peak	Left peak	4 ligatures sum	Individual value	Mean	SD	Corr. individual value	Corr. mean	Corr. SD			Ligature
	1	295	293	236	58	51.9	7.82943	63.99	57.26	8.63802			1	231	228	179	50.5	46.8	7.9577	48.4282	44.88	7.63123			1	165	160	114	48.5	45	8.52203	34.2733	31.8	6.02223			1	151	147	104	45	38.3	8.59215	34.3316	29.22	6.55516			1
	2	293	287	244	46			50.7507					2	228	226	180	47			45.0718					2	160	158	108	51			36.04					2	147	146	117	29.5			22.5063					2
	3	287	284	225	60.5			66.7482					3	226	223	169	55.5			53.2231					3	158	159	107	51.5			36.3933					3	146	147	98	48.5			37.0018					3
	4	284	282	230	53			58.4736					4	223	221	175	47			45.0718					4	159	157	115	43			30.3867					4	147	144	107	38.5			29.3726					4
	5	282	276	237	42			46.3376					5	221	217	185	34			32.6051					5	157	157	126	31			21.9067					5	144	142	113	30			22.8877					5
	Mean (5 pc)	286.3		Individual Sum	259.5								Mean (5 pc)	224.4		Individual Sum	234								Mean (5 pc)	159		Individual Sum	225								Mean (5 pc)	146.1		Individual Sum	191.5								Mean (5 pc)
4. Green cat 40 mm	5 min											4. Green cat 40 mm	1h											4. Green cat 40 mm	3h											4. Green cat 40 mm	6h											4. Green cat 40 mm	12h
	Ligature	Right peak	Left peak	4 ligatures sum	Individual value	Mean	SD	Corr. individual value	Corr. mean	Corr. SD			Ligature	Right peak	Left peak	4 ligatures sum	Individual value	Mean	SD	Corr. individual value	Corr. mean	Corr. SD			Ligature	Right peak	Left peak	4 ligatures sum	Individual value	Mean	SD	Corr. individual value	Corr. mean	Corr. SD			Ligature	Right peak	Left peak	4 ligatures sum	Individual value	Mean	SD	Corr. individual value	Corr. mean	Corr. SD			Ligature
	1	1016	1011	755	258.5	201.6	36.4921	257.372	200.72	36.3328			1	954	955	715	239.5	189.5	33.1399	240.562	190.34	33.2868			1	937	938	705	232.5	183.7	32.6163	236.55	186.9	33.1845			1	919	918	690	228.5	175.9	34.5025	236.814	182.3	35.7579			1
	2	1011	1003	848	159			158.306					2	955	953	804	150			150.665					2	938	934	790	146			148.543					2	918	910	776	138			143.021					2
	3	1003	1001	810	192			191.162					3	953	951	772	180			180.798					3	934	934	761	173			176.014					3	910	903	744	162.5			168.412					3
	4	1001	999	810	190			189.171					4	951	949	772	178			178.789					4	934	933	763	170.5			173.47					4	903	912	746	161.5			167.376					4
	5	999	992	787	208.5			207.59					5	949	947	748	200			200.887					5	933	930	735	196.5			199.923					5	912	910	722	189			195.877					5
	Mean (5 pc)	1003.6		Individual Sum	1008								Mean (5 pc)	951.7		Individual Sum	947.5								Mean (5 pc)	934.5		Individual Sum	918.5								Mean (5 pc)	911.5		Individual Sum	879.5								Mean (5 pc)
4. Green cat 15mm	5 min											4. Green cat 15mm	1h											4. Green cat 15mm	3h											4. Green cat 15mm	6h											4. Green cat 15mm	12h
	Ligature	Right peak	Left peak	4 ligatures sum	Individual value	Mean	SD	Corr. individual value	Corr. mean	Corr. SD			Ligature	Right peak	Left peak	4 ligatures sum	Individual value	Mean	SD	Corr. individual value	Corr. mean	Corr. SD			Ligature	Right peak	Left peak	4 ligatures sum	Individual value	Mean	SD	Corr. individual value	Corr. mean	Corr. SD			Ligature	Right peak	Left peak	4 ligatures sum	Individual value	Mean	SD	Corr. individual value	Corr. mean	Corr. SD			Ligature
	1	352	353	262	90.5	69.2	14.5069	90.8662	69.48	14.5656			1	312	311	229	82.5	60.3	14.6654	84.4701	61.74	15.0157			1	299	297	212	86	57.7	17.225	87.5501	58.74	17.5354			1	284	280	209	73	50.1	14.3021	80.4603	55.22	15.7637			1
	2	353	348	298	52.5			52.7124					2	311	310	267	43.5			44.5388					2	297	293	255	40			40.721					2	280	276	243	35			38.5768					2
	3	348	346	281	66			66.2671					3	310	308	253	56			57.3373					3	293	293	241	52			52.9373					3	276	274	230	45			49.5988					3
	4	346	343	283	61.5			61.7488					4	308	306	253	54			55.2896					4	293	292	241	51.5			52.4282					4	274	273	229	44.5			49.0477					4
	5	343	342	267	75.5			75.8055					5	306	305	240	65.5			67.0642					5	292	288	231	59			60.0634					5	273	271	219	53			58.4164					5
	Mean (5 pc)	347.4		Individual Sum	346								Mean (5 pc)	308.7		Individual Sum	301.5								Mean (5 pc)	293.7		Individual Sum	288.5								Mean (5 pc)	276.1		Individual Sum	250.5								Mean (5 pc)
5. Panda 40 mm	5 min											5. Panda 40 mm	1h											5. Panda 40 mm	3h											5. Panda 40 mm	6h											5. Panda 40 mm	12h
	Ligature	Right peak	Left peak	4 ligatures sum	Individual value	Mean	SD	Corr. individual value	Corr. mean	Corr. SD			Ligature	Right peak	Left peak	4 ligatures sum	Individual value	Mean	SD	Corr. individual value	Corr. mean	Corr. SD			Ligature	Right peak	Left peak	4 ligatures sum	Individual value	Mean	SD	Corr. individual value	Corr. mean	Corr. SD			Ligature	Right peak	Left peak	4 ligatures sum	Individual value	Mean	SD	Corr. individual value	Corr. mean	Corr. SD			Ligature
	1	933	933	745	188	187	8.27647	186.311	185.32	8.20212			1	845	845	673	172	169.8	7.19027	170.217	168.04	7.11574			1	789	789	626	163	157.5	7.23418	146.286	141.35	6.49239			1				#DIV/0!	#DIV/0!	#DIV/0!		#DIV/0!	#DIV/0!			1
	2	930	930	731	199			197.212					2	840	840	661	179			177.145					2	779	779	615	164			147.183					2				#DIV/0!								2
	3	927	927	745	182			180.365					3	842	842	679	163			161.31					3	629	629	480	149			133.722					3				#DIV/0!								3
	4	924	924	747	177			175.41					4	838	838	676	162			160.321					4	630	630	476	154			138.209					4				#DIV/0!								4
	5	919	919	730	189			187.302					5	836	836	663	173			171.207					5							0					5				#DIV/0!								5
	Mean (5 pc)	926.6		Individual Sum	935								Mean (5 pc)	840.2		Individual Sum	849								Mean (5 pc)	565.4		Individual Sum	630								Mean (5 pc)	0		Individual Sum	#DIV/0!								Mean (5 pc)
5. Panda 15 mm	5 min											5. Panda 15 mm	1h											5. Panda 15 mm	3h											5. Panda 15 mm	6h											5. Panda 15 mm	12h
	Ligature	Right peak	Left peak	4 ligatures sum	Individual value	Mean	SD	Corr. individual value	Corr. mean	Corr. SD			Ligature	Right peak	Left peak	4 ligatures sum	Individual value	Mean	SD	Corr. individual value	Corr. mean	Corr. SD			Ligature	Right peak	Left peak	4 ligatures sum	Individual value	Mean	SD	Corr. individual value	Corr. mean	Corr. SD			Ligature	Right peak	Left peak	4 ligatures sum	Individual value	Mean	SD	Corr. individual value	Corr. mean	Corr. SD			Ligature
	1	195	195	147	48	41.4	7.05691	44.4754	38.36	6.53872			1	155	155	120	35	32.4	3.43511	32.9259	30.48	3.23155			1	133	133	119	14	25	8.80341	13.5744	24.24	8.53578			1				#DIV/0!	#DIV/0!	#DIV/0!		#DIV/0!	#DIV/0!			1
	2	194	194	144	50			46.3285					2	154	154	117	37			34.8074					2	133	133	96	37			35.8752					2				#DIV/0!								2
	3	193	193	157	36			33.3565					3	154	154	123	31			29.163					3	131	131	101	30			29.088					3				#DIV/0!								3
	4	190	190	155	35			32.43					4	151	151	122	29			27.2815					4	103	103	82	21			20.3616					4				#DIV/0!								4
	5	187	187	149	38			35.2097					5	148	148	118	30			28.2222					5	106	106	83	23			22.3008					5				#DIV/0!								5
	Mean (5 pc)	191.8		Individual Sum	207								Mean (5 pc)	152.4		Individual Sum	162								Mean (5 pc)	121.2		Individual Sum	125								Mean (5 pc)	0		Individual Sum	#DIV/0!								Mean (5 pc)
6. Gorilla 40 mm	5 min											6. Gorilla 40 mm	1h											6. Gorilla 40 mm	3h											6. Gorilla 40 mm	6h											6. Gorilla 40 mm	12h
	Ligature	Right peak	Left peak	4 ligatures sum	Individual value	Mean	SD	Corr. individual value	Corr. mean	Corr. SD			Ligature	Right peak	Left peak	4 ligatures sum	Individual value	Mean	SD	Corr. individual value	Corr. mean	Corr. SD			Ligature	Right peak	Left peak	4 ligatures sum	Individual value	Mean	SD	Corr. individual value	Corr. mean	Corr. SD			Ligature	Right peak	Left peak	4 ligatures sum	Individual value	Mean	SD	Corr. individual value	Corr. mean	Corr. SD			Ligature
	1	1289	1285	1024	263	257	20.7996	261.485	255.52	20.6799			1	1228	1226	981	246	241.1	19.0375	249.183	244.22	19.2838			1	1171	1171	928	243	234.9	18.1879	241.345	233.3	18.064			1	1130	1129	891	238.5	231.4	16.5771	232.11	225.2	16.1329			1
	2	1285	1278	1046	235.5			234.144					2	1226	1221	1002	221.5			224.366					2	1171	1168	952	217.5			216.019					2	1129	1127	912	216			210.213					2
	3	1278	1274	1038	238			236.629					3	1221	1220	997	223.5			226.392					3	1168	1164	950	216			214.529					3	1127	1124	913	212.5			206.806					3
	4	1274	1272	987	286			284.353					4	1220	1217	951	267.5			270.962					4	1164	1164	905	259			257.236					4	1124	1123	872	251.5			244.761					4
	5	1272	1269	1008	262.5			260.988					5	1217	1215	969	247			250.196					5	1164	1160	923	239			237.372					5	1123	1124	885	238.5			232.11					5
	Mean (5 pc)	1277.6		Individual Sum	1285								Mean (5 pc)	1221.1		Individual Sum	1205.5								Mean (5 pc)	1166.5		Individual Sum	1174.5								Mean (5 pc)	1126		Individual Sum	1157								Mean (5 pc)
6. Gorilla 15 mm	5 min											6. Gorilla 15 mm	1h											6. Gorilla 15 mm	3h											6. Gorilla 15 mm	6h											6. Gorilla 15 mm	12h
	Ligature	Right peak	Left peak	4 ligatures sum	Individual value	Mean	SD	Corr. individual value	Corr. mean	Corr. SD			Ligature	Right peak	Left peak	4 ligatures sum	Individual value	Mean	SD	Corr. individual value	Corr. mean	Corr. SD			Ligature	Right peak	Left peak	4 ligatures sum	Individual value	Mean	SD	Corr. individual value	Corr. mean	Corr. SD			Ligature	Right peak	Left peak	4 ligatures sum	Individual value	Mean	SD	Corr. individual value	Corr. mean	Corr. SD			Ligature
	1	463	463	346	117	98.7	11.5304	108.512	91.54	10.6939			1	433	433	332	101	86.6	9.91464	100.02	85.76	9.81847			1	381	390	299	86.5	73.9	11.5672	88.1855	75.34	11.7926			1	355	355	261	94	73.7	11.6812	89.4084	70.1	11.1106			1
	2	463	461	370	92			85.326					2	433	431	354	78			77.2434					2	390	384	312	75			76.4614					2	355	351	285	68			64.6784					2
	3	461	455	371	87			80.6888					3	431	425	351	77			76.2531					3	384	348	309	57			58.1107					3	351	348	285	64.5			61.3494					3
	4	455	452	352	101.5			94.1369					4	425	427	335	91			90.1173					4	348	382	296	69			70.3445					4	348	348	276	72			68.483					4
	5	452	452	356	96			89.0359					5	427	423	339	86			85.1658					5	382	378	298	82			83.5978					5	348	346	277	70			66.5807					5
	Mean (5 pc)	457.7		Individual Sum	493.5								Mean (5 pc)	428.8		Individual Sum	433								Mean (5 pc)	376.7		Individual Sum	369.5								Mean (5 pc)	350.5		Individual Sum	368.5								Mean (5 pc)
7. Tortoise 40 mm	5 min											7. Tortoise 40 mm	1h											7. Tortoise 40 mm	3h											7. Tortoise 40 mm	6h											7. Tortoise 40 mm	12h
	Ligature	Right peak	Left peak	4 ligatures sum	Individual value	Mean	SD	Corr. individual value	Corr. mean	Corr. SD			Ligature	Right peak	Left peak	4 ligatures sum	Individual value	Mean	SD	Corr. individual value	Corr. mean	Corr. SD			Ligature	Right peak	Left peak	4 ligatures sum	Individual value	Mean	SD	Corr. individual value	Corr. mean	Corr. SD			Ligature	Right peak	Left peak	4 ligatures sum	Individual value	Mean	SD	Corr. individual value	Corr. mean	Corr. SD			Ligature
	1	1946	1946	1543	403	391.4	20.7557	398.346	386.88	20.516			1	1779	1779	1416	363	357.8	21.6495	360.646	355.48	21.5091			1	1688	1688	1331	357	343.4	17.7003	350.139	336.8	17.3601			1	1295	1295	953	342	329.25	11.1766	268.303	258.3	8.76817			1
	2	1940	1940	1576	364			359.796					2	1778	1778	1447	331			328.854					2	1687	1687	1361	326			319.734					2	1293	1293	978	315			247.121					2
	3	1930	1930	1512	418			413.173					3	1780	1780	1392	388			385.484					3	1684	1684	1320	364			357.004					3	1291	1291	963	328			257.319					3
	4	1933	1933	1553	380			375.612					4	1776	1776	1432	344			341.769					4	1682	1682	1357	325			318.754					4	1287	1287	955	332			260.457					4
	5	1923	1923	1531	392			387.473					5	1774	1774	1411	363			360.646					5	1679	1679	1334	345			338.369					5							0					5
	Mean (5 pc)	1934.4		Individual Sum	1957								Mean (5 pc)	1777.4		Individual Sum	1789								Mean (5 pc)	1684		Individual Sum	1717								Mean (5 pc)	1033.2		Individual Sum	1317								Mean (5 pc)
7. Tortoise 15 mm	5 min											7. Tortoise 15 mm	1h											7. Tortoise 15 mm	3h											7. Tortoise 15 mm	6h											7. Tortoise 15 mm	12h
	Ligature	Right peak	Left peak	4 ligatures sum	Individual value	Mean	SD	Corr. individual value	Corr. mean	Corr. SD			Ligature	Right peak	Left peak	4 ligatures sum	Individual value	Mean	SD	Corr. individual value	Corr. mean	Corr. SD			Ligature	Right peak	Left peak	4 ligatures sum	Individual value	Mean	SD	Corr. individual value	Corr. mean	Corr. SD			Ligature	Right peak	Left peak	4 ligatures sum	Individual value	Mean	SD	Corr. individual value	Corr. mean	Corr. SD			Ligature
	1	660	660	520	140	132.4	10.9681	137.462	130	10.7693			1	576	576	447	129	120.4	7.23187	122.571	114.4	6.87148			1	515	515	384	131	111.8	12.478	120.173	102.56	11.4467			1	373	373	265	108	101.75	8.95824	62.9637	59.32	5.22263			1
	2	657	657	527	130			127.644					2	574	574	457	117			111.169					2	515	515	405	110			100.909					2	372	372	264	108			62.9637					2
	3	637	637	494	143			140.408					3	571	571	447	124			117.821					3	514	514	403	111			101.826					3	371	371	282	89			51.8868					3
	4	647	647	532	115			112.915					4	569	569	459	110			104.518					4	511	511	415	96			88.0658					4	367	367	265	102			59.4657					4
	5	649	649	515	134			131.571					5	570	570	448	122			115.92					5	509	509	398	111			101.826					5							0					5
	Mean (5 pc)	650		Individual Sum	662								Mean (5 pc)	572		Individual Sum	602								Mean (5 pc)	512.8		Individual Sum	559								Mean (5 pc)	296.6		Individual Sum	508.75								Mean (5 pc)
8. Parrot 40 mm	5 min											8. Parrot 40 mm	1h											8. Parrot 40 mm	3h											8. Parrot 40 mm	6h											8. Parrot 40 mm	12h
	Ligature	Right peak	Left peak	4 ligatures sum	Individual value	Mean	SD	Corr. individual value	Corr. mean	Corr. SD			Ligature	Right peak	Left peak	4 ligatures sum	Individual value	Mean	SD	Corr. individual value	Corr. mean	Corr. SD			Ligature	Right peak	Left peak	4 ligatures sum	Individual value	Mean	SD	Corr. individual value	Corr. mean	Corr. SD			Ligature	Right peak	Left peak	4 ligatures sum	Individual value	Mean	SD	Corr. individual value	Corr. mean	Corr. SD			Ligature
	1	453	450	370	81.5	78.9	7.2059	91.7469	88.82	8.11189			1	389	385	311	76	72.7	6.12985	79.3453	75.9	6.39966			1	246	242	172	72	67.5	4.09268	86.2222	80.8333	4.90111			1				#DIV/0!	#DIV/0!	#DIV/0!	#DIV/0!	#DIV/0!	#DIV/0!			1
	2	450	446	371	77			86.6811					2	385	382	312	71.5			74.6472					2	242	243	176	66.5			79.6358					2				#DIV/0!			#DIV/0!					2
	3	446	442	354	90			101.316					3	382	377	298	81.5			85.0873					3	243	239	177	64			76.642					3				#DIV/0!			#DIV/0!					3
	4	442	439	369	71.5			80.4896					4	377	374	309	66.5			69.4271					4							0					4				#DIV/0!			#DIV/0!					4
	5	439	434	362	74.5			83.8668					5	374	370	304	68			70.9931					5							0					5				#DIV/0!			#DIV/0!					5
	Mean (5 pc)	444.1		Individual Sum	394.5								Mean (5 pc)	379.5		Individual Sum	363.5								Mean (5 pc)	242.5		Individual Sum	202.5								Mean (5 pc)	0		Individual Sum	#DIV/0!								Mean (5 pc)
8. Parrot 15 mm	5 min											8. Parrot 15 mm	1h											8. Parrot 15 mm	3h											8. Parrot 15 mm	6h											8. Parrot 15 mm	12h
	Ligature	Right peak	Left peak	4 ligatures sum	Individual value	Mean	SD	Corr. individual value	Corr. mean	Corr. SD			Ligature	Right peak	Left peak	4 ligatures sum	Individual value	Mean	SD	Corr. individual value	Corr. mean	Corr. SD			Ligature	Right peak	Left peak	4 ligatures sum	Individual value	Mean	SD	Corr. individual value	Corr. mean	Corr. SD			Ligature	Right peak	Left peak	4 ligatures sum	Individual value	Mean	SD	Corr. individual value	Corr. mean	Corr. SD			Ligature
	1	135	131	112	21	16.3	2.86356	32.492	25.22	4.43062			1	88.2	84.9	72.3	14.25	12.79	1.10306	17.9624	16.122	1.39043			1	77	75.4	51	25.2	13.45	10.2224	45.2268	24.1389	18.3463			1				#DIV/0!	#DIV/0!	#DIV/0!	#DIV/0!	#DIV/0!	#DIV/0!			1
	2	131	126	112	16.5			25.5294					2	84.9	81.3	71.5	11.6			14.622					2	75.4	67.5	62.9	8.55			15.3448					2				#DIV/0!			#DIV/0!					2
	3	126	126	110	16			24.7558					3	81.3	79.6	68	12.45			15.6934					3	67.5	71.7	63	6.6			11.8451					3				#DIV/0!			#DIV/0!					3
	4	126	122	110	14			21.6613					4	79.6	76.9	66.2	12.05			15.1892					4							0					4				#DIV/0!			#DIV/0!					4
	5	122	116	105	14			21.6613					5	76.9	72.5	61.1	13.6			17.143					5							0					5				#DIV/0!			#DIV/0!					5
	Mean (5 pc)	126.1		Individual Sum	81.5								Mean (5 pc)	80.61		Individual Sum	63.95								Mean (5 pc)	72.4167		Individual Sum	40.35								Mean (5 pc)	0		Individual Sum	#DIV/0!								Mean (5 pc)
9. Impala 40 mm	5 min											9. Impala 40 mm	1h											9. Impala 40 mm	3h											9. Impala 40 mm	6h											9. Impala 40 mm	12h
	Ligature	Right peak	Left peak	4 ligatures sum	Individual value	Mean	SD	Corr. individual value	Corr. mean	Corr. SD			Ligature	Right peak	Left peak	4 ligatures sum	Individual value	Mean	SD	Corr. individual value	Corr. mean	Corr. SD			Ligature	Right peak	Left peak	4 ligatures sum	Individual value	Mean	SD	Corr. individual value	Corr. mean	Corr. SD			Ligature	Right peak	Left peak	4 ligatures sum	Individual value	Mean	SD	Corr. individual value	Corr. mean	Corr. SD			Ligature
	1	1711	1707	1344	365	338.7	16.5325	365.388	339.06	16.5501			1	1633	1632	1294	338.5	316.3	14.1977	348.389	325.54	14.6125			1	1564	1563	1232	331.5	309.1	13.4972	334.589	311.98	13.623			1	1484	1479	1153	328.5	300.2	16.1307	323.204	295.36	15.8706			1
	2	1707	1696	1375	326.5			326.847					2	1632	1628	1325	305			313.91					2	1563	1561	1262	300			302.795					2	1479	1478	1187	291.5			286.8					2
	3	1696	1692	1362	332			332.353					3	1628	1625	1318	308.5			317.512					3	1561	1558	1260	299.5			302.291					3	1478	1477	1184	293.5			288.768					3
	4	1692	1687	1345	344.5			344.866					4	1625	1626	1303	322.5			331.921					4	1558	1556	1245	312			314.907					4	1477	1473	1177	298			293.195					4
	5	1687	1678	1357	325.5			325.846					5	1626	1622	1317	307			315.968					5	1556	1559	1255	302.5			305.319					5	1473	1470	1182	289.5			284.833					5
	Mean (5 pc)	1695.3		Individual Sum	1693.5								Mean (5 pc)	1627.7		Individual Sum	1581.5								Mean (5 pc)	1559.9		Individual Sum	1545.5								Mean (5 pc)	1476.8		Individual Sum	1501								Mean (5 pc)
9. Impala 15 mm	5 min											9. Impala 15 mm	1h											9. Impala 15 mm	3h											9. Impala 15 mm	6h											9. Impala 15 mm	12h
	Ligature	Right peak	Left peak	4 ligatures sum	Individual value	Mean	SD	Corr. individual value	Corr. mean	Corr. SD			Ligature	Right peak	Left peak	4 ligatures sum	Individual value	Mean	SD	Corr. individual value	Corr. mean	Corr. SD			Ligature	Right peak	Left peak	4 ligatures sum	Individual value	Mean	SD	Corr. individual value	Corr. mean	Corr. SD			Ligature	Right peak	Left peak	4 ligatures sum	Individual value	Mean	SD	Corr. individual value	Corr. mean	Corr. SD			Ligature
	1	619	615	474	143	125.7	10.7389	139.132	122.3	10.4485			1	595	593	471	123	109.9	8.08857	132.58	118.46	8.71858			1	535	527	409	122	103.3	10.5688	124.409	105.34	10.7775			1	485	459	348	124	99.6	14.0152	114.09	91.64	12.8951			1
	2	615	612	485	128.5			125.024					2	593	593	483	110			118.568					2	527	527	428	99			100.955					2	459	455	358	99			91.088					2
	3	612	610	493	118			114.808					3	593	594	488	105.5			113.717					3	527	526	429	97.5			99.4255					3	455	456	364	91.5			84.1873					3
	4	610	609	487	122.5			119.187					4	594	589	482	109.5			118.029					4	526	522	423	101			102.995					4	456	454	364	91			83.7273					4
	5	609	604	490	116.5			113.349					5	589	590	488	101.5			109.406					5	522	528	428	97			98.9156					5	454	449	359	92.5			85.1074					5
	Mean (5 pc)	611.5		Individual Sum	628.5								Mean (5 pc)	592.3		Individual Sum	549.5								Mean (5 pc)	526.7		Individual Sum	516.5								Mean (5 pc)	458.2		Individual Sum	498								Mean (5 pc)
10. Horse carriage7 40 mm	5 min											10. Horse carriage7 40 mm	1h											10. Horse carriage7 40 mm	3h											10. Horse carriage7 40 mm	6h											10. Horse carriage7 40 mm	12h
	Ligature	Right peak	Left peak	4 ligatures sum	Individual value	Mean	SD	Corr. individual value	Corr. mean	Corr. SD			Ligature	Right peak	Left peak	4 ligatures sum	Individual value	Mean	SD	Corr. individual value	Corr. mean	Corr. SD			Ligature	Right peak	Left peak	4 ligatures sum	Individual value	Mean	SD	Corr. individual value	Corr. mean	Corr. SD			Ligature	Right peak	Left peak	4 ligatures sum	Individual value	Mean	SD	Corr. individual value	Corr. mean	Corr. SD			Ligature
	1	978	976	775	202	196.4	9.49605	199.285	193.76	9.36841			1	924	919	737	184.5	179.2	8.89241	188.618	183.2	9.0909			1	847	843	675	170	165.6	8.78493	172.587	168.12	8.91861			1				#DIV/0!	#DIV/0!	#DIV/0!	#DIV/0!	#DIV/0!	#DIV/0!			1
	2	976	970	764	209			206.191					2	919	915	727	190			194.241					2	843	844	668	175.5			178.171					2				#DIV/0!			#DIV/0!					2
	3	970	967	775	193.5			190.899					3	915	915	739	176			179.929					3	844	840	675	167			169.541					3				#DIV/0!			#DIV/0!					3
	4	967	963	781	184			181.527					4	915	914	748	166.5			170.217					4	840	836	686	152			154.313					4				#DIV/0!			#DIV/0!					4
	5	963	958	767	193.5			190.899					5	914	910	733	179			182.996					5	836	833	671	163.5			165.988					5				#DIV/0!			#DIV/0!					5
	Mean (5 pc)	968.8		Individual Sum	982								Mean (5 pc)	916		Individual Sum	896								Mean (5 pc)	840.6		Individual Sum	828								Mean (5 pc)	0		Individual Sum	#DIV/0!								Mean (5 pc)
10. Horse carriage7 15 mm	5 min											10. Horse carriage7 15 mm	1h											10. Horse carriage7 15 mm	3h											10. Horse carriage7 15 mm	6h											10. Horse carriage7 15 mm	12h
	Ligature	Right peak	Left peak	4 ligatures sum	Individual value	Mean	SD	Corr. individual value	Corr. mean	Corr. SD			Ligature	Right peak	Left peak	4 ligatures sum	Individual value	Mean	SD	Corr. individual value	Corr. mean	Corr. SD			Ligature	Right peak	Left peak	4 ligatures sum	Individual value	Mean	SD	Corr. individual value	Corr. mean	Corr. SD			Ligature	Right peak	Left peak	4 ligatures sum	Individual value	Mean	SD	Corr. individual value	Corr. mean	Corr. SD			Ligature
	1	358	352	276	79	75	11.051	73.1013	69.4	10.2259			1	326	323	253	71.5	61.4	7.25775	74.4345	63.92	7.55563			1	270	268	216	53	51.2	6.251	54.6977	52.84	6.45123			1				#DIV/0!	#DIV/0!	#DIV/0!	#DIV/0!	#DIV/0!	#DIV/0!			1
	2	352	349	258	92.5			85.5933					2	323	319	255	66			68.7088					2	268	266	206	61			62.9539					2				#DIV/0!			#DIV/0!					2
	3	349	345	278	69			63.848					3	319	319	263	56			58.2984					3	266	263	216	48.5			50.0535					3				#DIV/0!			#DIV/0!					3
	4	345	341	278	65			60.1467					4	319	317	264	54			56.2163					4	263	260	217	44.5			45.9254					4				#DIV/0!			#DIV/0!					4
	5	341	338	270	69.5			64.3107					5	317	314	256	59.5			61.942					5	260	258	210	49			50.5695					5				#DIV/0!			#DIV/0!					5
	Mean (5 pc)	347		Individual Sum	375								Mean (5 pc)	319.6		Individual Sum	307								Mean (5 pc)	264.2		Individual Sum	256								Mean (5 pc)	0		Individual Sum	#DIV/0!								Mean (5 pc)
11. Train8 40 mm	5 min											11. Train8 40 mm	1h											11. Train8 40 mm	3h											11. Train8 40 mm	6h											11. Train8 40 mm	12h
	Ligature	Right peak	Left peak	4 ligatures sum	Individual value	Mean	SD	Corr. individual value	Corr. mean	Corr. SD			Ligature	Right peak	Left peak	4 ligatures sum	Individual value	Mean	SD	Corr. individual value	Corr. mean	Corr. SD			Ligature	Right peak	Left peak	4 ligatures sum	Individual value	Mean	SD	Corr. individual value	Corr. mean	Corr. SD			Ligature	Right peak	Left peak	4 ligatures sum	Individual value	Mean	SD	Corr. individual value	Corr. mean	Corr. SD			Ligature
	1	939	937	748	190	188.3	3.94652	187.901	186.22	3.90292			1	859	855	682	175	172.4	3.79803	172.645	170.08	3.74692			1	787	785	623	163	161.6	3.52491	157.432	156.08	3.40451			1	740	737	584	154.5	153.9	2.60768	147.071	146.5	2.4823			1
	2	937	934	744	191.5			189.385					2	855	851	677	176			173.632					2	785	779	618	164			158.398					2	737	732	580	154.5			147.071					2
	3	934	929	740	191.5			189.385					3	851	848	676	173.5			171.165					3	779	779	614	165			159.364					3	732	731	574	157.5			149.927					3
	4	929	926	745	182.5			180.484					4	848	847	681	166.5			164.259					4	779	778	622	156.5			151.154					4	731	730	580	150.5			143.263					4
	5	926	920	737	186			183.945					5	847	843	674	171			168.699					5	778	775	617	159.5			154.052					5	730	725	575	152.5			145.167					5
	Mean (5 pc)	931.1		Individual Sum	941.5								Mean (5 pc)	850.4		Individual Sum	862								Mean (5 pc)	780.4		Individual Sum	808								Mean (5 pc)	732.5		Individual Sum	769.5								Mean (5 pc)
11. Train8 15 mm	5 min											11. Train8 15 mm	1h											11. Train8 15 mm	3h											11. Train8 15 mm	6h											11. Train8 15 mm	12h
	Ligature	Right peak	Left peak	4 ligatures sum	Individual value	Mean	SD	Corr. individual value	Corr. mean	Corr. SD			Ligature	Right peak	Left peak	4 ligatures sum	Individual value	Mean	SD	Corr. individual value	Corr. mean	Corr. SD			Ligature	Right peak	Left peak	4 ligatures sum	Individual value	Mean	SD	Corr. individual value	Corr. mean	Corr. SD			Ligature	Right peak	Left peak	4 ligatures sum	Individual value	Mean	SD	Corr. individual value	Corr. mean	Corr. SD			Ligature
	1	290	289	203	86.5	63.4	13.7995	77.7681	57	12.4065			1	225	222	174	49.5	45.6	6.14817	47.0684	43.36	5.84616			1	161	156	117	41.5	36.9	4.02182	34.1222	30.34	3.30683			1	112	112	73	39	31	5.84166	27.0735	21.52	4.05524			1
	2	289	287	222	66			59.3375					2	222	217	165	54.5			51.8228					2	156	151	113	40.5			33.3					2	112	107	74	35.5			24.6439					2
	3	287	284	230	55.5			49.8975					3	217	214	175	40.5			38.5105					3	151	150	114	36.5			30.0111					3	107	106	80	26.5			18.3961					3
	4	284	282	229	54			48.5489					4	214	214	173	41			38.986					4	150	148	116	33			27.1333					4	106	106	79	27			18.7432					4
	5	282	276	224	55			49.4479					5	214	209	169	42.5			40.4123					5	148	146	114	33			27.1333					5	106	102	77	27			18.7432					5
	Mean (5 pc)	285		Individual Sum	317								Mean (5 pc)	216.8		Individual Sum	228								Mean (5 pc)	151.7		Individual Sum	184.5								Mean (5 pc)	107.6		Individual Sum	155								Mean (5 pc)
12. Airplane12 40 mm	5 min											12. Airplane12 40 mm	1h											12. Airplane12 40 mm	3h											12. Airplane12 40 mm	6h											12. Airplane12 40 mm	12h
	Ligature	Right peak	Left peak	4 ligatures sum	Individual value	Mean	SD	Corr. individual value	Corr. mean	Corr. SD			Ligature	Right peak	Left peak	4 ligatures sum	Individual value	Mean	SD	Corr. individual value	Corr. mean	Corr. SD			Ligature	Right peak	Left peak	4 ligatures sum	Individual value	Mean	SD	Corr. individual value	Corr. mean	Corr. SD			Ligature	Right peak	Left peak	4 ligatures sum	Individual value	Mean	SD	Corr. individual value	Corr. mean	Corr. SD			Ligature
	1	1735	1733	1346	388	350.3	30.1654	381.797	344.7	29.6831			1	1591	1592	1244	347.5	314.1	26.013	350.509	316.82	26.2382			1	1464	1464	1148	316	285.8	23.4963	322.015	291.24	23.9435			1				#DIV/0!	#DIV/0!	#DIV/0!	#DIV/0!	#DIV/0!	#DIV/0!			1
	2	1733	1725	1356	373			367.037					2	1592	1585	1256	332.5			335.379					2	1464	1456	1159	301			306.729					2	0			0			#DIV/0!					2
	3	1725	1720	1379	343.5			338.009					3	1585	1581	1274	309			311.676					3	1456	1453	1170	284.5			289.915					3	0			0			#DIV/0!					3
	4	1720	1716	1384	334			328.661					4	1581	1579	1281	299			301.589					4	1453	1452	1182	270.5			275.649					4	0			0			#DIV/0!					4
	5	1716	1712	1401	313			307.996					5	1579	1576	1295	282.5			284.946					5	1452	1448	1193	257			261.892					5	0			0			#DIV/0!					5
	Mean (5 pc)	1723.5		Individual Sum	1751.5								Mean (5 pc)	1584.1		Individual Sum	1570.5								Mean (5 pc)	1456.2		Individual Sum	1429								Mean (5 pc)	0		Individual Sum	#DIV/0!								Mean (5 pc)
12. Airplane12 15 mm	5 min											12. Airplane12 15 mm	1h											12. Airplane12 15 mm	3h											12. Airplane12 15 mm	6h											12. Airplane12 15 mm	12h
	Ligature	Right peak	Left peak	4 ligatures sum	Individual value	Mean	SD	Corr. individual value	Corr. mean	Corr. SD			Ligature	Right peak	Left peak	4 ligatures sum	Individual value	Mean	SD	Corr. individual value	Corr. mean	Corr. SD			Ligature	Right peak	Left peak	4 ligatures sum	Individual value	Mean	SD	Corr. individual value	Corr. mean	Corr. SD			Ligature	Right peak	Left peak	4 ligatures sum	Individual value	Mean	SD	Corr. individual value	Corr. mean	Corr. SD			Ligature
	1	605	605	489	116	120.3	9.35815	114.881	119.14	9.26791			1	519	519	383	136	105.9	18.7697	131.736	102.58	18.1812			1	433	433	337	96	81.5	10.3501	100.193	85.06	10.8022			1				#DIV/0!	#DIV/0!	#DIV/0!	#DIV/0!	#DIV/0!	#DIV/0!			1
	2	605	594	463	136.5			135.184					2	519	516	405	112.5			108.973					2	433	426	341	88.5			92.3658					2	0			0			#DIV/0!					2
	3	594	594	476	118			116.862					3	516	510	418	95			92.0217					3	426	422	347	77			80.3634					3	0			0			#DIV/0!					3
	4	594	591	474	118.5			117.357					4	510	510	415	95			92.0217					4	422	421	350	71.5			74.6232					4	0			0			#DIV/0!					4
	5	591	584	475	112.5			111.415					5	510	500	414	91			88.1471					5	421	416	344	74.5			77.7542					5	0			0			#DIV/0!					5
	Mean (5 pc)	595.7		Individual Sum	601.5								Mean (5 pc)	512.9		Individual Sum	529.5								Mean (5 pc)	425.3		Individual Sum	407.5								Mean (5 pc)	0		Individual Sum	#DIV/0!								Mean (5 pc)
13. Space shuttle13 40 mm	5 min											13. Space shuttle13 40 mm	1h											13. Space shuttle13 40 mm	3h											13. Space shuttle13 40 mm	6h											13. Space shuttle13 40 mm	12h
	Ligature	Right peak	Left peak	4 ligatures sum	Individual value	Mean	SD	Corr. individual value	Corr. mean	Corr. SD			Ligature	Right peak	Left peak	4 ligatures sum	Individual value	Mean	SD	Corr. individual value	Corr. mean	Corr. SD			Ligature	Right peak	Left peak	4 ligatures sum	Individual value	Mean	SD	Corr. individual value	Corr. mean	Corr. SD			Ligature	Right peak	Left peak	4 ligatures sum	Individual value	Mean	SD	Corr. individual value	Corr. mean	Corr. SD			Ligature
	1	1207	1197	946	256	248	7.07107	245.843	238.16	6.79051			1	1071	1073	852	220	216.8	4.8296	216.347	213.2	4.7494			1	985	984	783	201.5	197.7	6.48652	199.747	195.98	6.43009			1				#DIV/0!	#DIV/0!	#DIV/0!	#DIV/0!	#DIV/0!	#DIV/0!			1
	2	1197	1193	951	244			234.319					2	1073	1065	854	215			211.43					2	984	981	795	187.5			185.869					2				#DIV/0!			#DIV/0!					2
	3	1193	1187	940	250			240.081					3	1065	1064	849	215.5			211.922					3	981	978	778	201.5			199.747					3				#DIV/0!			#DIV/0!					3
	4	1187	1183	947	238			228.557					4	1064	1063	853	210.5			207.005					4	978	978	783	195			193.303					4				#DIV/0!			#DIV/0!					4
	5	1183	1181	930	252			242.001					5	1063	1059	838	223			219.297					5	978	972	772	203			201.234					5				#DIV/0!			#DIV/0!					5
	Mean (5 pc)	1190.8		Individual Sum	1240								Mean (5 pc)	1066		Individual Sum	1084								Mean (5 pc)	979.9		Individual Sum	988.5								Mean (5 pc)	0		Individual Sum:	#DIV/0!								Mean (5 pc)
13. Space shuttle13 15 mm	5 min											13. Space shuttle13 15 mm	1h											13. Space shuttle13 15 mm	3h											13. Space shuttle13 15 mm	6h											13. Space shuttle13 15 mm	12h
	Ligature	Right peak	Left peak	4 ligatures sum	Individual value	Mean	SD	Corr. individual value	Corr. mean	Corr. SD			Ligature	Right peak	Left peak	4 ligatures sum	Individual value	Mean	SD	Corr. individual value	Corr. mean	Corr. SD			Ligature	Right peak	Left peak	4 ligatures sum	Individual value	Mean	SD	Corr. individual value	Corr. mean	Corr. SD			Ligature	Right peak	Left peak	4 ligatures sum	Individual value	Mean	SD	Corr. individual value	Corr. mean	Corr. SD			Ligature
	1	316	311	235	78.5	71.8	5.68551	67.217	61.48	4.86832			1	225	221	163	60	52.6	5.82452	50.1445	43.96	4.86779			1	163	160	121	40.5	34.1	4.5194	37.7446	31.78	4.21192			1				#DIV/0!	#DIV/0!	#DIV/0!	#DIV/0!	#DIV/0!	#DIV/0!			1
	2	311	309	239	71			60.795					2	221	223	169	53			44.2943					2	160	163	132	29.5			27.493					2				#DIV/0!			#DIV/0!					2
	3	309	306	238	69.5			59.5106					3	223	219	171	50			41.7871					3	163	159	126	35			32.6188					3				#DIV/0!			#DIV/0!					3
	4	306	302	240	64			54.8011					4	219	216	173	44.5			37.1905					4	159	155	127	30			27.9589					4				#DIV/0!			#DIV/0!					4
	5	302	302	226	76			65.0763					5	216	215	160	55.5			46.3837					5	155	152	118	35.5			33.0848					5				#DIV/0!			#DIV/0!					5
	Mean (5 pc)	307.4		Individual Sum	359								Mean (5 pc)	219.8		Individual Sum	263								Mean (5 pc)	158.9		Individual Sum	170.5								Mean (5 pc)	0		Individual Sum	#DIV/0!								Mean (5 pc)
14. Canoe 40 mm	5 min											14. Canoe 40 mm	1h											14. Canoe 40 mm	3h											14. Canoe 40 mm	6h											14. Canoe 40 mm	12h
	Ligature	Right peak	Left peak	4 ligatures sum	Individual value	Mean	SD	Corr. individual value	Corr. mean	Corr. SD			Ligature	Right peak	Left peak	4 ligatures sum	Individual value	Mean	SD	Corr. individual value	Corr. mean	Corr. SD			Ligature	Right peak	Left peak	4 ligatures sum	Individual value	Mean	SD	Corr. individual value	Corr. mean	Corr. SD			Ligature	Right peak	Left peak	4 ligatures sum	Individual value	Mean	SD	Corr. individual value	Corr. mean	Corr. SD			Ligature
	1	1014	1012	799	214	204.3	14.0116	210.564	201.02	13.17			1	967	968	761	206.5	193.9	12.9489	205.094	192.58	12.8608			1	888	885	684	202.5	190.1	14.1968	187.8	176.3	13.1662			1	863	862	667	195.5	184.5	14.1598	182.022	171.78	13.1836			1
	2	1012	1007	790	219.5			215.976					2	968	963	758	207.5			206.087					2	885	883	679	205			190.118					2	862	859	659	201.5			187.608					2
	3	1007	1003	796	209			205.645					3	963	961	769	193			191.686					3	883	881	690	192			178.062					3	859	858	674	184.5			171.78					3
	4	1003	998	811	189.5			186.458					4	961	960	781	179.5			178.278					4	881	877	704	175			162.296					4	858	857	687	170.5			158.745					4
	5	998	997	808	189.5			186.458					5	960	958	776	183			181.754					5	878	874	700	176			163.224					5	857	854	685	170.5			158.745					5
	Mean (5 pc)	1005.1		Individual Sum	1021.5								Mean (5 pc)	962.9		Individual Sum	969.5								Mean (5 pc)	881.5		Individual Sum	950.5								Mean (5 pc)	858.9		Individual Sum	922.5								Mean (5 pc)
14. Canoe 15 mm	5 min											14. Canoe 15 mm	1h											14. Canoe 15 mm	3h											14. Canoe 15 mm	6h											14. Canoe 15 mm	12h
	Ligature	Right peak	Left peak	4 ligatures sum	Individual value	Mean	SD	Corr. individual value	Corr. mean	Corr. SD			Ligature	Right peak	Left peak	4 ligatures sum	Individual value	Mean	SD	Corr. individual value	Corr. mean	Corr. SD			Ligature	Right peak	Left peak	4 ligatures sum	Individual value	Mean	SD	Corr. individual value	Corr. mean	Corr. SD			Ligature	Right peak	Left peak	4 ligatures sum	Individual value	Mean	SD	Corr. individual value	Corr. mean	Corr. SD			Ligature
	1	343	340	263	78.5	71.8	8.15935	73.0772	66.84	7.5957			1	310	312	240	71	63.2	6.06836	69.0228	61.44	5.89937			1	234	234	169	65	59.9	5.29623	49.7212	45.82	4.0513			1	218	211	157	57.5	54.2	4.68508	44.4299	41.88	3.62013			1
	2	340	334	255	82			76.3354					2	312	310	243	68			66.1063					2	234	228	165	66			50.4861					2	211	208	149	60.5			46.748					2
	3	334	332	263	70			65.1643					3	310	306	247	61			59.3013					3	228	228	171	57			43.6017					3	208	210	156	53			40.9528					3
	4	332	330	267	64			59.5788					4	306	303	248	56.5			54.9266					4	228	228	174	54			41.3068					4	210	207	158	50.5			39.021					4
	5	330	327	264	64.5			60.0443					5	303	300	242	59.5			57.843					5	224	225	167	57.5			43.9841					5	207	204	156	49.5			38.2483					5
	Mean (5 pc)	334.2		Individual Sum	359								Mean (5 pc)	307.2		Individual Sum	316								Mean (5 pc)	229.1		Individual Sum	299.5								Mean (5 pc)	209.4		Individual Sum	271								Mean (5 pc)
[truncated: 19 more columns]

## Sheet: Breaks
Time of ruptures (expressed in tenths of an hour)
		1h	2h	3h	4h	5h	6h	7h	8h	9h	10h	11h	12h	13h	14h	15h	16h	17h	18h	19h	20h	21h	22h	23h	24h	Ligatures at the finish of the test (pc)
Smile Safari	1. Lion				4.52		6.92								14.25	15.68										1
	2. Zebra										10.26 10.60										20.31					2
Leone	3. Red cat												12.59		14.04											3
	4. Green cat																		18.12							4
AO	5. Panda			3.00 3.14 3.67	4.02		6.57																			0
	6. Gorilla																									5
	7. Tortoise					5.78		7.19				11.05	12.79	13.73												0
Ormco	8. Parrot		2.35 2.37	3.08 3.70 3.85																						0
	9. Impala														14.1				18.65							3
Dentaurum	10. Horse carriage7				4.00 4.52 4.61 4.75	5.23																				0
	11. Train8							7.76 7.96		9.88 9.93			12.33													0
	12. Airplane12			3.53 3.66 3.75 3.79	4.22																					0
	13. Space shuttle13			3.07 3.90	4.34 4.47 4.58																					0
RMO	14. Canoe														14.23											4
		All igatures were broken.

## Sheet: Cyclic descriptive
Cyclic fatigue test descriptive statistics
	Smile safari
	1. Lion						2. Zebra
			40 mm		15 mm				40 mm		15 mm
	N	N missing	Mean (cN)	SD	Mean (cN)	SD	N	N missing	Mean (cN)	SD	Mean (cN)	SD
0h	5	0	253.82	5.8181	77.2	6.47987	5	0	330.24	22.1654	112.84	7.59968
1h	5	0	235	5.98749	68.64	5.85739	5	0	307.56	26.1977	98.6	6.51053
3h	5	0	230.78	6.50841	68.72	6.91226	5	0	289.18	18.4712	81.68	6.22609
6h	4	1	215.25	9.25839	57.125	6.67537	5	0	277.02	15.9884	70.8	4.68987
12h	3	2	212.444	16.4591	59.2222	11.1984	3	2	259	6.47195	67.1111	5.29998
24h	---	---	---	---	---	---	2	3	233	10.1077	56.75	5.73262
	Leone
	3. Red cat						4. Green cat
			40 mm		15 mm				40 mm		15 mm
	N	N missing	Mean (cN)	SD	Mean (cN)	SD	N	N missing	Mean (cN)	SD	Mean (cN)	SD
0h	5	0	187.66	30.933	57.26	8.63802	5	0	200.72	36.3328	69.48	14.5656
1h	5	0	167.78	27.344	44.88	7.63123	5	0	190.34	33.2867	61.74	15.0157
3h	5	0	152.2	25.4166	31.8	6.02223	5	0	186.9	33.1845	58.74	17.5355
6h	5	0	147.28	30.4033	29.22	6.55516	5	0	182.3	35.7579	55.22	15.7637
12h	5	0	137.3	33.0126	33.16	16.1643	5	0	174.52	37.9346	51.74	15.8726
24h	3	2	157.5	33.8851	20.5556	5.35212	4	1	189	48.0073	63.9062	23.0386
	AO
	5. Panda						6. Gorilla						7. Tortoise
			40 mm		15 mm				40 mm		15 mm				40 mm		15 mm
	N	N missing	Mean (cN)	SD	Mean (cN)	SD	N	N missing	Mean (cN)	SD	Mean (cN)	SD	N	N missing	Mean (cN)	SD	Mean (cN)	SD
0h	5	0	185.32	8.20212	38.36	6.53872	5	0	255.52	20.6799	91.54	10.6939	5	0	386.88	20.516	130	10.7693
1h	5	0	168.04	7.11574	30.48	3.23155	5	0	244.22	19.2838	85.76	9.81847	5	0	355.48	21.5091	114.4	6.87148
3h	4	1	141.35	6.49239	24.24	8.53578	5	0	233.3	18.064	75.34	11.7926	5	0	336.8	17.3601	102.56	11.4467
6h							5	0	225.2	16.1329	70.1	11.1106	4	1	258.3	8.76817	59.32	5.22263
12h							5	0	225.58	16.5769	70.1	11.1106
24h							5	0	208.3	13.3775	61.64	8.18971
	Ormco
	8. Parrot						9. Impala
			40 mm		15 mm				40 mm		15 mm
	N	N missing	Mean (cN)	SD	Mean (cN)	SD	N	N missing	Mean (cN)	SD	Mean (cN)	SD
0h	5	0	88.82	8.11189	25.22	4.43062	5	0	339.06	16.5501	122.3	10.4485
1h	5	0	75.9	6.39966	16.122	1.39043	5	0	325.54	14.6125	118.46	8.71858
3h	3	2	80.8333	4.90111	24.1389	18.3463	5	0	311.98	13.623	105.34	10.7775
6h							5	0	295.36	15.8706	91.64	12.8951
12h							5	0	291.96	19.9	92.52	15.027
24h							3	2	270.278	39.3566	83.8333	25.3244
	Dentaurum
	10. Horse carriage7						11. Train8						12. Airplane12						13. Space shuttle13
			40 mm		15 mm				40 mm		15 mm				40 mm		15 mm				40 mm		15 mm
	N	N missing	Mean (cN)	SD	Mean (cN)	SD	N	N missing	Mean (cN)	SD	Mean (cN)	SD	N	N missing	Mean (cN)	SD	Mean (cN)	SD	N	N missing	Mean (cN)	SD	Mean (cN)	SD
0h	5	0	193.76	9.36841	69.4	10.2259	5	0	186.22	3.90292	57	12.4064	5	0	344.7	29.6831	119.14	9.26791	5	0	238.16	6.79051	31.78	4.21192
1h	5	0	183.2	9.0909	63.92	7.55563	5	0	170.08	3.74692	43.36	5.84616	5	0	316.82	26.2382	102.58	18.1812	5	0	213.2	4.7494	43.96	4.86779
3h	5	0	168.12	8.91861	52.84	6.45123	5	0	156.08	3.40451	30.34	3.30683	5	0	291.24	23.9435	85.06	10.8022	5	0	195.98	6.43009	61.48	4.86832
6h							5	0	146.5	2.4823	21.52	4.05524
12h
24h
	RMO
	14. Canoe
			40 mm		15 mm
	N	N missing	Mean (cN)	SD	Mean (cN)	SD
0h	5	0	201.02	13.7866	66.84	7.5957
1h	5	0	192.58	12.8608	61.44	5.89937
3h	5	0	176.3	13.1662	45.82	4.0513
6h	5	0	171.78	13.1836	41.88	3.62013
12h	5	0	181.68	17.2773	55.68	7.38194
24h	4	1	159.75	22.3108	44.9062	11.5618

## Sheet: Stress relaxation individual va
Stress relaxation test measured values and descriptive statistics
	1. Lion								5. Panda								9. Impala								13. Space shuttle13
	0h		12h		24h				0h		12h		24h				0h		12h		24h				0h		12h		24h
	40 mm (cN)	15 mm (cN)	40 mm (cN)	15 mm (cN)	40 mm (cN)	15 mm (cN)			40 mm (cN)	15 mm (cN)	40 mm (cN)	15 mm (cN)	40 mm (cN)	15 mm (cN)			40 mm (cN)	15 mm (cN)	40 mm (cN)	15 mm (cN)	40 mm (cN)	15 mm (cN)			40 mm (cN)	15 mm (cN)	40 mm (cN)	15 mm (cN)	40 mm (cN)	15 mm (cN)
1	267	86	237	81	239	77		1	196	50	160	37	157	40		1	381	178	306	139	293	142		1	251	130	156	91	134	70
2	265	77	231	81	226	72		2	203	51	168	29	166	31		2	287	163	247	137	250	126		2	265	121	153	75	131	69
3	231	92	200	82	204	74		3	184	49	153	39	150	31		3	369	147	292	113	265	116		3	264	136	156	80	139	69
4	224	88	205	72	202	71		4	184	56	156	33	154	36		4	349	174	288	128	276	124		4	256	128	155	73	135	67
5	270	99	241	86	238	81		5	188	59	154	38	154	33		5	304	174	229	128	267	130		5	261	124	157	69	138	64
Mean	251.4	88.4	222.8	80.4	221.8	75		Mean	191	53	158.2	35.2	156.2	34.2		Mean	338	167.2	272.4	129	270.2	127.6		Mean	259.4	127.8	155.4	77.6	135.4	67.8
SD	19.7	7.23	16.9517	4.58694	16.03	3.63318		SD	7.43	3.85	5.46	3.71	5.38145	3.42929		SD	36.57	11.27	29.28	9.19	14.1336	8.52291		SD	5.24	5.15	1.36	7.58	2.87054	2.13542
	2. Zebra								6. Gorilla								10. Horse carriage7								14. Canoe
	0h		12h		24h				0h		12h		24h				0h		12h		24h				0h		12h		24h
	40 mm (cN)	15 mm (cN)	40 mm (cN)	15 mm (cN)	40 mm (cN)	15 mm (cN)			40 mm (cN)	15 mm (cN)	40 mm (cN)	15 mm (cN)	40 mm (cN)	15 mm (cN)			40 mm (cN)	15 mm (cN)	40 mm (cN)	15 mm (cN)	40 mm (cN)	15 mm (cN)			40 mm (cN)	15 mm (cN)	40 mm (cN)	15 mm (cN)	40 mm (cN)	15 mm (cN)
1	313	126	244	113	274	108		1	248	130	212	95	191	98		1	199	114	130	62	113	62		1	193	96	164	74	166	64
2	325	151	287	144	290	130		2	208	88	212	60	190	61		2	208	103	135	78	---	70		2	173	103	160	74	144	72
3	319	137	262	141	275	137		3	186	134	171	107	159	105		3	172	127	115	89	111	78		3	175	97	166	82	148	76
4	325	139	269	119	260	113		4	233	158	213	121	205	119		4	192	110	133	72	112	71		4	165	99	147	69	146	67
5	342	138	290	121	293	125		5	274	126	212	90	218	96		5	205	111	134	79	117	62		5	162	92	163	70	150	69
Mean	324.8	138.2	270.4	127.6	278.4	122.6		Mean	229.8	127.2	204	94.6	192.6	95.8		Mean	195.2	113	129.4	76	113.25	68.6		Mean	173.6	97.4	160	73.8	150.8	69.6
SD	9.68	7.93	16.91	12.48	11.98	10.71		SD	30.62	22.54	16.5	20.34	19.6835	19.1771		SD	12.83	7.87	7.39	8.88	2.27761	6.0531		SD	10.84	3.61	6.78	4.58	7.85875	4.12795
	3. Red cat								7. Tortoise								11. Train8
	0h		12h		24h				0h		12h		24h				0h		12h		24h
	40 mm (cN)	15 mm (cN)	40 mm (cN)	15 mm (cN)	40 mm (cN)	15 mm (cN)			40 mm (cN)	15 mm (cN)	40 mm (cN)	15 mm (cN)	40 mm (cN)	15 mm (cN)			40 mm (cN)	15 mm (cN)	40 mm (cN)	15 mm (cN)	40 mm (cN)	15 mm (cN)
1	185	75	162	57	161	54		1	395	191	336	150	328	150		1	118	101	82	67	71	64
2	193	76	168	63	161	58		2	370	187	326	142	328	142		2	204	94	143	62	129	59
3	196	69	172	53	164	51		3	376	182	307	143	324	143		3	186	91	128	66	114	62
4	155	57	142	45	128	46		4	403	153	346	116	350	116		4	189	91	136	67	117	57
5	174	71	169	54	164	53		5	363	178	301	124	303	124		5	195	89	139	65	118	69
Mean	180.6	69.6	162.6	54.4	155.6	52.4		Mean	381.4	178.2	323.2	135	326.6	135		Mean	178.4	93.2	125.6	65.4	109.8	62.2
SD	14.89	6.8	10.8	5.85	13.8651	3.92938		SD	15.16	13.35	17.01	12.81	14.9345	12.8062		SD	30.82	4.21	22.35	1.85	20.0539	4.16653
	4. Green cat								8. Parrot								12. Airplane12
	0h		12h		24h				0h		12h		24h				0h		12h		24h
	40 mm (cN)	15 mm (cN)	40 mm (cN)	15 mm (cN)	40 mm (cN)	15 mm (cN)			40 mm (cN)	15 mm (cN)	40 mm (cN)	15 mm (cN)	40 mm (cN)	15 mm (cN)			40 mm (cN)	15 mm (cN)	40 mm (cN)	15 mm (cN)	40 mm (cN)	15 mm (cN)
1	207	104	156	81	169	76		1	50	16	54	11	54	11		1	340	192	221	129	203	113
2	214	96	194	79	184	73		2	62	17	53	12	57	12		2	398	195	259	128	226	118
3	182	97	149	77	143	77		3	75	24	69	13	66	7		3	358	217	238	141	200	134
4	210	80	159	63	160	65		4	60	27	55	17	56	17		4	353	167	233	111	198	102
5	186	104	138	83	134	84		5	67	15	56	9	58	10		5	357	187	234	122	128	118
Mean	199.8	96.2	159.2	76.6	158	75		Mean	62.8	19.8	57.4	12.4	58.2	11.4		Mean	361.2	191.6	237	126.2	191	117
SD	13.15	8.77	18.84	7.08802	17.8997	6.16441		SD	8.23	4.79	5.89	2.65	4.11825	3.2619		SD	19.49	16.02	12.38	9.79	33.0696	10.315

## Sheet: Percentage force degradation
Percentage force degradation (static measurement)
		0h - 12h		12h - 24h
		40 mm [%]	15 mm [%]	40 mm [%]	15 mm [%]
1.	Lion	11.3763	9.04977	0.448833	6.71642
2.	Zebra	16.7488	7.67004	-2.95858	3.9185
3.	Red cat	9.96678	21.8391	4.30504	3.67647
4.	Green Cat	20.3203	20.3742	0.753769	2.08877
5.	Panda	17.1728	33.5849	1.26422	2.84091
6.	Gorilla	11.2272	25.6289	5.58824	-1.2685
7.	Tortoise	15.2596	24.2424	-1.05198	0
8.	Parrot	8.59873	37.3737	-1.39373	8.06452
9.	Impala	19.4083	22.8469	0.807636	1.08527
10.	Horse carriage7	33.709	32.7434	12.4807	9.73684
11.	Train8	29.5964	29.8283	12.5796	4.89297
12.	Airplane12	34.3854	34.1336	19.4093	7.29002
13.	Space shuttle13	40.0925	39.2801	12.87	12.6289
14.	Canoe	7.8341	24.23	5.75	5.69106

## Sheet: ANOVA
Cyclic fatigue ANOVA statistic						Stress relaxation ANOVA statistic
		40 mm	15 mm					40 mm	15 mm
		p	p					p	p
Smile Safari	1. Lion	1.32241e-05	0.00541			Smile Safari	1. Lion	0.0583	0.01343
	2. Zebra	6.53026e-05	9.07381e-10				2. Zebra	0.000158444	0.14441
Leone	3. Red cat	0.16999	0.000155857			Leone	3. Red cat	0.05395	0.00189
	4. Green cat	0.92263	0.63472				4. Green cat	0.00617	0.00266
AO	5. Panda	9.35023e-06	0.01596			AO	5. Panda	4.78606e-06	1.26681e-05
	6. Gorilla	0.00543	0.00158				6. Gorilla	0.10551	0.078
	7. Tortoise	2.4858e-07	6.96884e-08				7. Tortoise	0.000295368	0.00058482
Ormco	8. Parrot	0.04149	0.26017			Ormco	8. Parrot	0.45008	0.01404
	9. Impala	0.000613061	0.00143				9. Impala	0.00792	0.000111875
Dentaurum	10. Horse carriage7	0.00282	0.02299			Dentaurum	10. Horse carriage7	1.79474e-07	6.19982e-06
	11. Train8	2.24731e-11	5.89122e-06				11. Train8	0.00531	5.79173e-08
	12. Airplane12	0.02627	0.00576				12. Airplane12	7.33008e-07	3.26004e-06
	13. Space shuttle13	5.0097e-07	1.31397e-06				13. Space shuttle13	5.66214e-15	4.74237e-09
RMO	14. Canoe	0.0074	2.72361e-05			RMO	14. Canoe	0.00962	1.12894e-06

## Sheet: Tukey
Cyclic tensile fatigue test																			Force relaxation
	Smile safari								Leone											Smile safari								Leone
	1. Lion				2. Zebra				3. Red cat				4. Green cat							1. Lion				2. Zebra				3. Red cat				4. Green cat
	40 mm		15 mm		40 mm		15 mm		40 mm		15 mm		40 mm		15 mm					40 mm		15 mm		40 mm		15 mm		40 mm		15 mm		40 mm		15 mm
	Mean diff. (cN)	p	Mean diff. (cN)	p	Mean diff. (cN)	p	Mean diff. (cN)	p	Mean diff. (cN)	p	Mean diff. (cN)	p	Mean diff. (cN)	p	Mean diff. (cN)	p				Mean diff. (cN)	p	Mean diff. (cN)	p	Mean diff. (cN)	p	Mean diff. (cN)	p	Mean diff. (cN)	p	Mean diff. (cN)	p	Mean diff. (cN)	p	Mean diff. (cN)	p
1h 0h	-18.82	0.02116	-8.56	0.36392	-22.68	0.47045	-14.24	0.01904	-19.88	0.89588	-12.38	0.33357	-10.38	0.99761	-7.74	0.97694			12h 0h	-28.6	0.09531	-8	0.13	-54.4	0.000221905	-10.6	0.36111	-18	0.17712	-15.2	0.00659	-40.6	0.01317	-19.6	0.00741
3h 0h	-23.04	0.00424	-8.48	0.37274	-41.06	0.0364	-31.16	2.46477e-06	-35.46	0.44454	-25.46	0.00367	-13.82	0.99095	-10.74	0.91174			24h 0h	-29.6	0.08319	-13.4	0.01071	-46.4	0.000877221	-15.6	0.13313	-25	0.05086	-17.2	0.00273	-41.8	0.01099	-21.2	0.00432
3h 1h	-4.22	0.93324	0.08	1	-18.38	0.67768	-16.92	0.00437	-15.58	0.96022	-13.08	0.27883	-3.44	0.99999	-3	0.99973			24h 12h	-1	0.99646	-5.4	0.36089	8	0.67634	-5	0.78445	-7	0.74266	-2	0.87258	-1.2	0.9944	-1.6	0.95025
6h 0h	-38.57	3.17911e-05	-20.075	0.00518	-53.22	0.00447	-42.04	6.87109e-08	-40.38	0.30863	-28.04	0.00132	-18.42	0.96787	-14.26	0.76392
6h 1h	-19.75	0.0228	-11.515	0.16715	-30.54	0.18363	-27.8	1.28241e-05	-20.5	0.88344	-15.66	0.13177	-8.04	0.9993	-6.52	0.98922
6h 3h	-15.53	0.09518	-11.595	0.16251	-12.16	0.91812	-10.88	0.10657	-4.92	0.99981	-2.58	0.99779	-4.6	0.99995	-3.52	0.99941
12h 0h	-41.3756	3.81818e-05	-17.9778	0.02361	-71.24	0.001	-45.7289	7.9747e-08	-50.36	0.12508	-24.1	0.00625	-26.2	0.87131	-17.74	0.57042
12h 1h	-22.5556	0.01617	-9.41778	0.40962	-48.56	0.03084	-31.4889	1.67428e-05	-30.48	0.60198	-11.72	0.39072	-15.82	0.98339	-10	0.93309
12h 3h	-18.3356	0.06198	-9.49778	0.40158	-30.18	0.32317	-14.5689	0.04493	-14.9	0.96701	1.36	0.9999	-12.38	0.99454	-7	0.98518
12h 6h	-2.80556	0.99228	2.09722	0.99506	-18.02	0.80201	-3.68889	0.96144	-9.98	0.99447	3.94	0.9844	-7.78	0.9994	-3.48	0.99944
24h 0h					-97.24	0.000130842	-56.09	6.57513e-08	-30.16	0.73905	-36.7044	0.000299762	-11.72	0.99679	-5.57375	0.99601
24h 1h					-74.56	0.00257	-41.85	1.96062e-06	-10.28	0.99676	-24.3244	0.01999	-1.34	1	2.16625	0.99996
24h 3h					-56.18	0.02877	-24.93	0.0015	5.3	0.99987	-11.2444	0.58554	2.1	1	5.16625	0.99721
24h 6h					-44.02	0.12424	-14.05	0.12041	10.22	0.99684	-8.66444	0.80272	6.7	0.99978	8.68625	0.97059
24h 12h					-26	0.69508	-10.3611	0.4726	20.2	0.93629	-12.6044	0.46656	14.48	0.99144	12.1662	0.88714
Cyclic tensile fatigue test																			Force relaxation
	AO																			AO
	5. Panda				6. Gorilla				7. Tortoise											5. Panda				6. Gorilla				7. Tortoise
	40 mm		15 mm		40 mm		15 mm		40 mm		15 mm									40 mm		15 mm		40 mm		15 mm		40 mm		15 mm
	Mean diff. (cN)	p	Mean diff. (cN)	p	Mean diff. (cN)	p	Mean diff. (cN)	p	Mean diff. (cN)	p	Mean diff. (cN)	p								Mean diff. (cN)	p	Mean diff. (cN)	p	Mean diff. (cN)	p	Mean diff. (cN)	p	Mean diff. (cN)	p	Mean diff. (cN)	p
1h 0h	-17.28	0.00893	-7.88	0.17486	-11.3	0.90652	-5.78	0.95034	-31.4	0.06667	-15.6	0.07106							12h 0h	-32.8	1.92619e-05	-17.8	4.76659e-05	-25.8	0.29076	-32.6	0.10729	-58.2	0.000569348	-43.2	0.00137
3h 0h	-43.97	6.43549e-06	-14.12	0.01249	-22.22	0.36794	-16.2	0.18401	-50.08	0.00286	-27.44	0.00135							24h 0h	-34.8	1.05541e-05	-18.8	2.79169e-05	-37.2	0.09764	-31.4	0.12286	-54.8	0.000941674	-43.2	0.00137
3h 1h	-26.69	0.000585008	-6.24	0.31564	-10.92	0.91796	-10.42	0.62704	-18.68	0.39624	-11.84	0.21616							24h 12h	-2	0.89138	-1	0.92177	-11.4	0.76879	1.2	0.99631	3.4	0.95	0	1
6h 0h					-30.32	0.10408	-21.44	0.03758	-128.58	9.38582e-08	-70.68	3.55421e-09
6h 1h					-19.02	0.53418	-15.66	0.21217	-97.18	4.94554e-06	-55.08	1.57951e-06
6h 3h					-8.1	0.97597	-5.24	0.96698	-78.5	6.04532e-05	-43.24	2.15594e-05
12h 0h					-29.94	0.11134	-21.44	0.03758
12h 1h					-18.64	0.5552	-15.66	0.21217
12h 3h					-7.72	0.98051	-5.24	0.96698
12h 6h					0.38	1	0	1
24h 0h					-47.22	0.00327	-29.9	0.00186
24h 1h					-35.92	0.03593	-24.12	0.01505
24h 3h					-25	0.24979	-13.7	0.34055
24h 6h					-16.9	0.65177	-8.46	0.79695
24h 12h					-17.28	0.6308	-8.46	0.79695
Cyclic tensile fatigue test																			Force relaxation
	Ormco																			Ormco
	8. Parrot				9. Impala															8. Parrot				9. Impala
	40 mm		15 mm		40 mm		15 mm													40 mm		15 mm		40 mm		15 mm
	Mean diff. (cN)	p	Mean diff. (cN)	p	Mean diff. (cN)	p	Mean diff. (cN)	p												Mean diff. (cN)	p	Mean diff. (cN)	p	Mean diff. (cN)	p	Mean diff. (cN)	p
1h 0h	-12.92	0.03471	-9.098	0.27045	-13.52	0.87807	-3.84	0.99743											12h 0h	-5.4	0.46957	-7.4	0.03666	-65.6	0.01666	-38.2	0.000340826
3h 0h	-7.98667	0.29534	-1.08111	0.98424	-27.08	0.27997	-16.96	0.38698											24h 0h	-4.6	0.5722	-8.4	0.01843	-67.8	0.01367	-39.6	0.000247605
3h 1h	4.93333	0.60512	8.01689	0.44766	-13.56	0.87676	-13.12	0.65108											24h 12h	0.8	0.98245	-1	0.92236	-2.2	0.99334	-1.4	0.97747
6h 0h					-43.7	0.01986	-30.66	0.01857
6h 1h					-30.18	0.18425	-26.82	0.04918
6h 3h					-16.62	0.75684	-13.7	0.60993
12h 0h					-47.1	0.01065	-29.78	0.02333
12h 1h					-33.58	0.11093	-25.94	0.0609
12h 3h					-20.02	0.59371	-12.82	0.67212
12h 6h					-3.4	0.99975	0.88	1
24h 0h					-68.7822	0.001	-38.4667	0.0092
24h 1h					-55.2622	0.00925	-34.6267	0.02211
24h 3h					-41.7022	0.07395	-21.5067	0.29106
24h 6h					-25.0822	0.50988	-7.80667	0.96682
24h 12h					-21.6822	0.65509	-8.68667	0.94835
Cyclic tensile fatigue test																			Force relaxation
	Dentaurum																			Dentaurum
	10. Horse carriage7				11. Train8				12. Airplane12				13. Space shuttle13							10. Horse carriage7				11. Train8				12. Airplane12				13. Space shuttle13
	40 mm		15 mm		40 mm		15 mm		40 mm		15 mm		40 mm		15 mm					40 mm		15 mm		40 mm		15 mm		40 mm		15 mm		40 mm		15 mm
	Mean diff. (cN)	p	Mean diff. (cN)	p	Mean diff. (cN)	p	Mean diff. (cN)	p	Mean diff. (cN)	p	Mean diff. (cN)	p	Mean diff. (cN)	p	Mean diff. (cN)	p				Mean diff. (cN)	p	Mean diff. (cN)	p	Mean diff. (cN)	p	Mean diff. (cN)	p	Mean diff. (cN)	p	Mean diff. (cN)	p	Mean diff. (cN)	p	Mean diff. (cN)	p
1h 0h	-10.56	0.2019	-5.48	0.55968	-16.14	7.53972e-06	-13.64	0.04307	-27.88	0.26379	-16.56	0.16365	-24.96	7.86776e-05	12.18	0.00367			12h 0h	-65.8	1.40364e-06	-37	5.20915e-05	-52.8	0.02744	-27.8	3.08059e-07	-124.2	1.886e-05	-65.4	2.05509e-05	-104	0	-50.2	3.97584e-09
3h 0h	-25.64	0.00214	-16.56	0.02004	-30.14	0	-26.66	0.000160688	-53.46	0.02071	-34.08	0.0043	-42.18	2.91458e-07	29.7	8.57626e-07			24h 0h	-81.95	2.16945e-07	-44.4	8.4099e-06	-68.6	0.00548	-31	5.9575e-08	-170.2	6.37263e-07	-74.6	5.32112e-06	-124	0	-60	0
3h 1h	-15.08	0.05513	-11.08	0.12559	-14	4.27039e-05	-13.02	0.05566	-25.58	0.31944	-17.52	0.13633	-17.22	0.00195	17.52	0.000185098			24h 12h	-16.15	0.08443	-7.4	0.39084	-15.8	0.65085	-3.2	0.44164	-46	0.04003	-9.2	0.55999	-20	1.04008e-05	-9.8	0.06136
6h 0h					-39.72	0	-35.48	5.4228e-06
6h 1h					-23.58	0	-21.84	0.00123
6h 3h					-9.58	0.00219	-8.82	0.26681
12h 0h
12h 1h
12h 3h
12h 6h
24h 0h
24h 1h
24h 3h
24h 6h
24h 12h
Cyclic tensile fatigue test																			Force relaxation
	RMO																			RMO
	14. Canoe																			14. Canoe
	40 mm		15 mm																	40 mm		15 mm
	Mean diff. (cN)	p	Mean diff. (cN)	p																Mean diff. (cN)	p	Mean diff. (cN)	p
1h 0h	-8.44	0.95153	-5.4	0.81753															12h 0h	-13.6	0.10794	-23.6	9.22682e-06
3h 0h	-24.72	0.15708	-21.02	0.000984109															24h 0h	-22.8	0.0076	-27.8	1.61102e-06
3h 1h	-16.28	0.56681	-15.62	0.01823															24h 12h	-9.2	0.32456	-4.2	0.35259
6h 0h	-29.24	0.06339	-24.96	0.000113096
6h 1h	-20.8	0.30879	-19.56	0.0022
6h 3h	-4.52	0.99701	-3.94	0.9431
12h 0h	-19.34	0.38419	-11.16	0.15272
12h 1h	-10.9	0.87031	-5.76	0.77524
12h 3h	5.38	0.99326	9.86	0.25552
12h 6h	9.9	0.90903	13.8	0.0457
24h 0h	-41.27	0.00689	-21.9337	0.00119
24h 1h	-32.83	0.04375	-16.5338	0.01854
24h 3h	-16.55	0.60931	-0.91375	0.99995
24h 6h	-12.03	0.8508	3.02625	0.98561
24h 12h	-21.93	0.31482	-10.7737	0.2284
